# Supplementary material for: Vitiligo is associated with an increased risk of cardiovascular diseases: a large-scale, propensity-matched, US-based retrospective study
Source: eBioMedicine. 2024 Oct 25;109:105423. doi: 10.1016/j.ebiom.2024.105423 (PMC11543909; doi:10.1016/j.ebiom.2024.105423)
Supplement: Supplementary Table S1 — Diseases and procedures unrelated to vitiligo or cardiovascular diseases and their prevalence, hazard ratios, 95% CI, and p-values (Log-rank test). [file mmc2.xlsx]

## Sheet: suppl. table 2
	Definition	ICD10:CM	Vitiligo USCN			HC USCN
			N of eligible participants	N of Outcomes	Risk, %	N of eligible participants	N of Outcomes	Risk, %	Hazard ratio	95% confidence interval		P value (Log rank test)
	Pregnancy	UMLS:ICD10CM:O00-O9A	96631	1766	0.018	95673	1731	0.018	0.99	0.93	1.06	0.797
	Hip replacement	UMLS:ICD10PCS:0SR90JZ and UMLS:ICD10PCS:0SRB0JZ	100337	64	0.001	100333	49	<0.001	1.32	0.91	1.92	0.141
	Urinary tract infection	UMLS:ICD10CM:N39.0	94452	4805	0.051	93107	4744	0.051	0.99	0.95	1.03	0.469
	Pneumonia	UMLS:ICD10CM:J18	96888	3302	0.034	96706	3359	0.035	0.97	0.92	1.01	0.146
