# Supplementary material for: Vitiligo is associated with an increased risk of cardiovascular diseases: a large-scale, propensity-matched, US-based retrospective study
Source: eBioMedicine. 2024 Oct 25;109:105423. doi: 10.1016/j.ebiom.2024.105423 (PMC11543909; doi:10.1016/j.ebiom.2024.105423)
Supplement: Supplementary Table S2 — Identified cardiovascular diseases with a prevalence ≥1% and their respective ICD10CM codes. [file mmc3.xlsx]

## Sheet: suppl. table 1
	UMLS-ICD10 Code	Diagnosis
	UMLS:ICD10CM:I82.4	Acute embolism and thrombosis of deep veins of lower extremity
	UMLS:ICD10CM:I82.409	Acute embolism and thrombosis of unspecified deep veins of unspecified lower extremity
	UMLS:ICD10CM:I21	Acute myocardial infarction
	UMLS:ICD10CM:I50.33	Acute on chronic diastolic (congestive) heart failure
	UMLS:ICD10CM:I50.23	Acute on chronic systolic (congestive) heart failure
	UMLS:ICD10CM:I20	Angina pectoris
	UMLS:ICD10CM:I71	Aortic aneurysm and dissection
	UMLS:ICD10CM:I77.81	Aortic ectasia
	UMLS:ICD10CM:I83.9	Asymptomatic varicose veins of lower extremities
	UMLS:ICD10CM:I70	Atherosclerosis
	UMLS:ICD10CM:I70.0	Atherosclerosis of aorta
	UMLS:ICD10CM:I70.2	Atherosclerosis of native arteries of the extremities
	UMLS:ICD10CM:I25.119	Atherosclerotic heart disease of native coronary artery with unspecified angina pectoris
	UMLS:ICD10CM:I25.10	Atherosclerotic heart disease of native coronary artery without angina pectoris
	UMLS:ICD10CM:I48	Atrial fibrillation and flutter
	UMLS:ICD10CM:I49.1	Atrial premature depolarization
	UMLS:ICD10CM:I44	Atrioventricular and left bundle-branch block
	UMLS:ICD10CM:I44.0	Atrioventricular block, first degree
	UMLS:ICD10CM:I49.9	Cardiac arrhythmia, unspecified
	UMLS:ICD10CM:I51.7	Cardiomegaly
	UMLS:ICD10CM:I42	Cardiomyopathy
	UMLS:ICD10CM:I42.9	Cardiomyopathy, unspecified
	UMLS:ICD10CM:I63	Cerebral infarction
	UMLS:ICD10CM:I63.5	Cerebral infarction due to unspecified occlusion or stenosis of cerebral arteries
	UMLS:ICD10CM:I63.9	Cerebral infarction, unspecified
	UMLS:ICD10CM:I48.2	Chronic atrial fibrillation
	UMLS:ICD10CM:I25	Chronic ischemic heart disease
	UMLS:ICD10CM:I05-I09	Chronic rheumatic heart diseases
	UMLS:ICD10CM:I50.22	Chronic systolic (congestive) heart failure
	UMLS:ICD10CM:I50.4	Combined systolic (congestive) and diastolic (congestive) heart failure
	UMLS:ICD10CM:I50.3	Diastolic (congestive) heart failure
	UMLS:ICD10CM:I10	Essential (primary) hypertension
	UMLS:ICD10CM:I51.9	Heart disease, unspecified
	UMLS:ICD10CM:I50	Heart failure
	UMLS:ICD10CM:I50.9	Heart failure, unspecified
	UMLS:ICD10CM:I12	Hypertensive chronic kidney disease
	UMLS:ICD10CM:I16	Hypertensive crisis
	UMLS:ICD10CM:I13	Hypertensive heart and chronic kidney disease
	UMLS:ICD10CM:I11	Hypertensive heart disease
	UMLS:ICD10CM:I11.0	Hypertensive heart disease with heart failure
	UMLS:ICD10CM:I11.9	Hypertensive heart disease without heart failure
	UMLS:ICD10CM:I95	Hypotension
	UMLS:ICD10CM:I25.5	Ischemic cardiomyopathy
	UMLS:ICD10CM:I20-I25	Ischemic heart diseases
	UMLS:ICD10CM:I44.7	Left bundle-branch block, unspecified
	UMLS:ICD10CM:I89.0	Lymphedema, not elsewhere classified
	UMLS:ICD10CM:I21,I22,I45,I50,R57,I61,I62,I63.9,I65,I66	MACE
	UMLS:ICD10CM:I78.1	Nevus, non-neoplastic
	UMLS:ICD10CM:I35.1	Nonrheumatic aortic (valve) insufficiency
	UMLS:ICD10CM:I35.0	Nonrheumatic aortic (valve) stenosis
	UMLS:ICD10CM:I35.9	Nonrheumatic aortic valve disorder, unspecified
	UMLS:ICD10CM:I35	Nonrheumatic aortic valve disorders
	UMLS:ICD10CM:I34.0	Nonrheumatic mitral (valve) insufficiency
	UMLS:ICD10CM:I34	Nonrheumatic mitral valve disorders
	UMLS:ICD10CM:I37	Nonrheumatic pulmonary valve disorders
	UMLS:ICD10CM:I36.1	Nonrheumatic tricuspid (valve) insufficiency
	UMLS:ICD10CM:I36	Nonrheumatic tricuspid valve disorders
	UMLS:ICD10CM:I65.23	Occlusion and stenosis of bilateral carotid arteries
	UMLS:ICD10CM:I65.2	Occlusion and stenosis of carotid artery
	UMLS:ICD10CM:I25.2	Old myocardial infarction
	UMLS:ICD10CM:I45.1	Other and unspecified right bundle-branch block
	UMLS:ICD10CM:I42.8	Other cardiomyopathies
	UMLS:ICD10CM:I67	Other cerebrovascular diseases
	UMLS:ICD10CM:I45	Other conduction disorders
	UMLS:ICD10CM:I31	Other diseases of pericardium
	UMLS:ICD10CM:I51.89	Other ill-defined heart diseases
	UMLS:ICD10CM:I35.8	Other nonrheumatic aortic valve disorders
	UMLS:ICD10CM:I34.8	Other nonrheumatic mitral valve disorders
	UMLS:ICD10CM:I27	Other pulmonary heart diseases
	UMLS:ICD10CM:I49.8	Other specified cardiac arrhythmias
	UMLS:ICD10CM:I45.8	Other specified conduction disorders
	UMLS:ICD10CM:I82	Other venous embolism and thrombosis
	UMLS:ICD10CM:I48.0	Paroxysmal atrial fibrillation
	UMLS:ICD10CM:I47	Paroxysmal tachycardia
	UMLS:ICD10CM:I31.3	Pericardial effusion (noninflammatory)
	UMLS:ICD10CM:I73.9	Peripheral vascular disease, unspecified
	UMLS:ICD10CM:I48.1	Persistent atrial fibrillation
	UMLS:ICD10CM:I26	Pulmonary embolism
	UMLS:ICD10CM:I07.1	Rheumatic tricuspid insufficiency
	UMLS:ICD10CM:I15	Secondary hypertension
	UMLS:ICD10CM:I69.3	Sequelae of cerebral infarction
	UMLS:ICD10CM:I49.5	Sick sinus syndrome
	UMLS:ICD10CM:I47.1	Supraventricular tachycardia
	UMLS:ICD10CM:I50.2	Systolic (congestive) heart failure
	UMLS:ICD10CM:I48.91	Unspecified atrial fibrillation
	UMLS:ICD10CM:I48.9	Unspecified atrial fibrillation and atrial flutter
	UMLS:ICD10CM:I48.92	Unspecified atrial flutter
	UMLS:ICD10CM:I50.30	Unspecified diastolic (congestive) heart failure
	UMLS:ICD10CM:I45.10	Unspecified right bundle-branch block
	UMLS:ICD10CM:I50.20	Unspecified systolic (congestive) heart failure
	UMLS:ICD10CM:I83	Varicose veins of lower extremities
	UMLS:ICD10CM:I83.8	Varicose veins of lower extremities with other complications
	UMLS:ICD10CM:I87.2	Venous insufficiency (chronic) (peripheral)
	UMLS:ICD10CM:I49.3	Ventricular premature depolarization
	UMLS:ICD10CM:I47.2	Ventricular tachycardia
