# Supplementary material for: Vitiligo is associated with an increased risk of cardiovascular diseases: a large-scale, propensity-matched, US-based retrospective study
Source: eBioMedicine. 2024 Oct 25;109:105423. doi: 10.1016/j.ebiom.2024.105423 (PMC11543909; doi:10.1016/j.ebiom.2024.105423)
Supplement: Supplementary Table S3 — Sensitivity analysis of identified cardiovascular diseases, their respective cardiovascular disease area and their prevalence, hazard ratios, 95% CI and p-values (Log-rank test), when matching only for age and sex. [file mmc4.xlsx]

## Sheet: Tabelle1
	Class	Definition	Vitiligo USCN			HC USCN
			N of eligible participants	N of Outcomes	Risk, %	N of eligible participants	N of Outcomes	Risk, %	Hazard ratio	95% confidence interval		P value (Log rank test)	adjusted p value after bonferroni correction	S value	adjusted S value after bonferroni correction
	Cerebrovascular diseases	Cerebral infarction due to unspecified occlusion or stenosis of cerebral arteries	86319	440	0.005	86268	373	0.004	1.19	1.04	1.36	0.014	1	6.15843	0
		Sequelae of cerebral infarction	86615	442	0.005	86549	367	0.004	1.18	1.03	1.36	0.019	1	5.71786	0
		Cerebral infarction	85827	1098	0.013	85707	1006	0.012	1.09	1	1.19	0.056	1	4.15843	0
		Other cerebrovascular diseases	85735	1243	0.014	85686	1005	0.012	1.23	1.13	1.33	< 0.001	< 0.001	>13.29	>13.29
		Cerebral infarction, unspecified	86207	940	0.011	86076	872	0.010	1.06	0.97	1.16	0.205	1	2.2863	0
		Occlusion and stenosis of carotid artery	86076	972	0.011	85690	1053	0.012	0.91	0.84	1	0.042	1	4.57347	0
		Occlusion and stenosis of bilateral carotid arteries	86523	673	0.008	86316	859	0.010	0.77	0.7	0.85	< 0.001	< 0.001	>13.29	>13.29
	Diseases of arteries, arterioles and capillaries	Hypertensive chronic kidney disease	87861	1719	0.020	87916	1360	0.015	1.25	1.17	1.35	< 0.001	< 0.001	>13.29	>13.29
		Hypertensive heart and chronic kidney disease	88953	836	0.009	88906	716	0.008	1.15	1.04	1.27	0.008	0.752	6.96578	0.411
		Other pulmonary heart diseases	85977	1030	0.012	86032	857	0.010	1.21	1.1	1.32	< 0.001	< 0.001	>13.29	>13.29
		Nevus, non-neoplastic (Applicable to Araneus nevus, Serile nevus, Spider nevus, Stellar nevus)	85715	1076	0.013	86206	911	0.011	1.19	1.09	1.3	< 0.001	< 0.001	>13.29	>13.29
		Hypertensive heart disease with heart failure	88766	1142	0.013	88639	1031	0.012	1.09	1	1.18	0.059	1	4.08314	0
		Hypertensive heart disease	88377	1496	0.017	88176	1342	0.015	1.1	1.02	1.18	0.012	1	6.38082	0
		Hypotension	85196	2448	0.029	85134	2059	0.024	1.19	1.12	1.26	< 0.001	< 0.001	>13.29	>13.29
		Secondary hypertension	88909	648	0.007	88740	615	0.007	1.03	0.93	1.16	0.549	1	0.865122	0
		Atherosceloritc heart disease of native coronary artery with unspecified angina pectoris	86644	384	0.004	86500	415	0.005	0.92	0.8	1.05	0.219	1	2.191	0
		Atherosceloritc heart disease of native coronary artery without angina pectoris	83506	2656	0.032	82850	2403	0.029	1.1	1.04	1.17	< 0.001	< 0.001	>13.29	>13.29
		Atherosclerosis of native arteries of the extremities	86437	508	0.006	86374	410	0.005	1.24	1.09	1.42	0.001	0.094	9.96578	3.411
		Atherosclerosis	85612	1755	0.020	85401	1544	0.018	1.14	1.06	1.22	< 0.001	< 0.001	>13.29	>13.29
		Peripheral vascular disease, unspecified	93881	1320	0.014	93380	1285	0.014	1.02	0.94	1.1	0.702	1	0.510457	0
		Athersclerosis of aorta	86200	1131	0.013	86071	1022	0.012	1.1	1.01	1.2	0.023	1	5.44222	0
		Hypertensive crisis	94719	481	0.005	94624	507	0.005	0.92	0.81	1.04	0.192	1	2.38082	0
		Aortic ectasia	86564	594	0.007	86464	626	0.007	0.93	0.83	1.04	0.179	1	2.48197	0
		Essential (primary) hypertension	70672	6809	0.096	64857	5681	0.088	1.15	1.11	1.19	< 0.001	< 0.001	>13.29	>13.29
		Aortic aneurysm and dissection	86411	441	0.005	86284	500	0.006	0.87	0.77	0.99	0.037	1	4.75633	0
	Diseases of veins, lymphatic vessels and lymph nodes	Acute embolism and thrombosis of unspeficied deep veins of unspecified lower extremity	86330	471	0.005	86177	370	0.004	1.27	1.11	1.46	0.001	0.094	9.96578	3.411
		Other venous embolism and throbosis	85794	1160	0.014	85572	983	0.011	1.18	1.08	1.28	< 0.001	< 0.001	>13.29	>13.29
		Pulmonary embolism	86268	614	0.007	86197	534	0.006	1.15	1.02	1.29	0.020	1	5.64386	0
		Lymphedema, not elsewhere classified	86461	404	0.005	86449	353	0.004	1.14	0.99	1.32	0.069	1	3.85726	0
		Acute embolism and thrombosis of deep veins of lower extremity	86143	765	0.009	85944	690	0.008	1.1	1	1.22	0.061	1	4.03505	0
		Venous insufficiency (chronic) (peripheral)	85933	1050	0.012	85763	997	0.012	1.05	0.96	1.14	0.290	1	1.78588	0
		Varicose veins of lower extremities	85581	1126	0.013	85342	1094	0.013	1.03	0.95	1.12	0.507	1	0.979942	0
		Asymptomatic varicose veins of lower extremities	86049	590	0.007	85904	638	0.007	0.92	0.82	1.03	0.156	1	2.68038	0
		Varicose veins of lower extremities with other complications	86372	591	0.007	86255	592	0.007	0.98	0.88	1.1	0.788	1	0.343732	0
	Heart valve diseases	Rheumatic tricuspid insufficiency	86482	508	0.006	86448	383	0.004	1.34	1.17	1.53	< 0.001	< 0.001	>13.29	>13.29
		Other nonrheumatic mitral valve disorders	88320	654	0.007	88266	520	0.006	1.26	1.12	1.41	< 0.001	< 0.001	>13.29	>13.29
		Chronic rheumatic heart diseases	85878	1327	0.015	85743	1130	0.013	1.17	1.08	1.26	< 0.001	< 0.001	>13.29	>13.29
		Nonrheumatic aortic valve disorder, unspecified	94347	383	0.004	94236	308	0.003	1.25	1.08	1.46	0.003	0.282	8.38082	1.826
		Other nonrheumatic aortic valve disorders	88681	657	0.007	88636	585	0.007	1.1	0.98	1.23	0.094	1	3.4112	0
		Nonrheumatic aortic (valve) insufficiency	88566	825	0.009	88432	762	0.009	1.07	0.97	1.18	0.204	1	2.29336	0
		Nonrheumatic aortic valve disorders	88245	1434	0.016	87943	1312	0.015	1.07	0.99	1.15	0.089	1	3.49005	0
		Nonrheumatic mitral (valve) insufficiency	87780	1700	0.019	87428	1537	0.018	1.08	1.01	1.16	0.024	1	5.38082	0
		Nonrheumatic mitral valve disorders	87601	1896	0.022	87191	1742	0.020	1.06	1	1.14	0.061	1	4.03505	0
		Nonrheumatic aortic (valve) stenosis	88609	650	0.007	88464	580	0.007	1.12	1	1.25	0.057	1	4.13289	0
		Nonrheumatic tricuspid valve disorders	85990	1189	0.014	85732	1145	0.013	1.02	0.94	1.11	0.574	1	0.800877	0
		Nonrheumatic tricuspid (valve) insufficiency	86363	1075	0.012	86143	1088	0.013	0.96	0.88	1.04	0.306	1	1.7084	0
		Nonrheumatic pulmonary valve disorders	86408	685	0.008	86307	604	0.007	1.1	0.99	1.23	0.082	1	3.60823	0
	Heart failure	Unspecified systolic (congestive) heart failure	94695	601	0.006	94640	489	0.005	1.21	1.07	1.36	0.002	0.188	8.96578	2.411
		Unspecified diastolic (congestive) heart failure	89009	749	0.008	88896	611	0.007	1.21	1.08	1.34	0.001	0.094	9.96578	3.411
		Heart failure, unspecified	87834	1553	0.018	87731	1248	0.014	1.23	1.14	1.32	< 0.001	< 0.001	>13.29	>13.29
		Diastolic (congestive) heart failure	88633	1385	0.016	88394	1162	0.013	1.16	1.08	1.26	< 0.001	< 0.001	>13.29	>13.29
		Heart failure	87330	2266	0.026	87121	1873	0.021	1.19	1.12	1.27	< 0.001	< 0.001	>13.29	>13.29
		Acute on chronic systolic (congestive) heart failure	94727	409	0.004	94754	321	0.003	1.25	1.08	1.45	0.003	0.282	8.38082	1.826
		Acute on chronic diastolic (congestive) heart failure	94759	525	0.006	94714	478	0.005	1.07	0.95	1.22	0.265	1	1.91594	0
		Chronic systolic (congestive) heart failure	94582	713	0.008	94452	588	0.006	1.19	1.07	1.33	0.002	0.188	8.96578	2.411
		Systolic (congestive) heart failure	88713	987	0.011	88560	861	0.010	1.12	1.02	1.23	0.014	1	6.15843	0
		Combined systolic (congestive) and diastolic (congestive) heart failure	94663	559	0.006	94602	463	0.005	1.19	1.05	1.35	0.005	0.47	7.64386	1.089
	Heart conduction disorders		94664	352	0.004	94591	280	0.003	1.24	1.06	1.45	0.007	0.658	7.15843	0.603
		Other specified conduction disorders	89063	499	0.006	88989	420	0.005	1.15	1.01	1.31	0.035	1	4.8365	0
		Left bundle-branch block, unspecified	94703	385	0.004	94666	335	0.004	1.13	0.97	1.3	0.114	1	3.13289	0
		Atrioventricular block, first degree	94544	780	0.008	94488	705	0.007	1.08	0.97	1.19	0.166	1	2.59074	0
		Unspecified atrial fibrillation and atrial flutter	87741	1736	0.020	87248	1579	0.018	1.08	1.01	1.15	0.032	1	4.96578	0
		Unspecified atrial fibrillation	87825	1665	0.019	87333	1491	0.017	1.1	1.02	1.17	0.011	1	6.50635	0
		Atrioventricular and left bundle-branch block	88417	1424	0.016	88167	1262	0.014	1.1	1.02	1.18	0.018	1	5.79586	0
		Other specified cardiac arrhythmias	93224	1563	0.017	92970	1398	0.015	1.11	1.04	1.2	0.003	0.282	8.38082	1.826
		Ventricular tachycardia	88977	531	0.006	88900	482	0.005	1.08	0.95	1.22	0.226	1	2.14561	0
		Unspecified atrial flutter	89007	492	0.006	88922	467	0.005	1.02	0.9	1.16	0.722	1	0.469929	0
		Other conduction disorders	88242	1620	0.018	87956	1486	0.017	1.06	0.99	1.14	0.116	1	3.1078	0
		Atrial fibrillation and flutter	87561	1895	0.022	87006	1757	0.020	1.05	0.99	1.12	0.119	1	3.07097	0
		Unspecified right bundle-branch block	88796	809	0.009	88656	735	0.008	1.07	0.97	1.18	0.183	1	2.45008	0
		Other and unspecified right bundle-branch block	88765	898	0.010	88601	833	0.009	1.04	0.95	1.15	0.372	1	1.42663	0
		Paroxysmal tachycardia	88468	1248	0.014	88214	1227	0.014	0.99	0.92	1.08	0.867	1	0.205896	0
		Supraventricular tachycardia	88792	857	0.010	88596	888	0.010	0.94	0.86	1.03	0.188	1	2.4112	0
		Chronic atrial fibrillation	89086	526	0.006	88816	580	0.007	0.89	0.79	1	0.054	1	4.2109	0
		Paroxysmal atrial fibrillation	88725	1292	0.015	88246	1314	0.015	0.95	0.88	1.03	0.198	1	2.33643	0
		Atrial premature depolarization	88886	953	0.011	88670	1009	0.011	0.91	0.83	0.99	0.028	1	5.15843	0
		Cardiac arrhythmia, unspecified	87946	1740	0.020	87607	1877	0.021	0.91	0.86	0.98	0.007	0.658	7.15843	0.603
		Venticular premature depolarization	88396	1328	0.015	88103	1499	0.017	0.86	0.8	0.93	< 0.001	< 0.001	>13.29	>13.29
		Persistent atrial fibrilation	94769	486	0.005	94577	598	0.006	0.79	0.7	0.89	< 0.001	< 0.001	>13.29	>13.29
	Cardiomyopathies	Cardiomyopathy, unspecified	88945	721	0.008	88714	560	0.006	1.27	1.14	1.42	< 0.001	< 0.001	>13.29	>13.29
		Other cardiomyopathies	88802	530	0.006	88710	386	0.004	1.35	1.19	1.54	< 0.001	< 0.001	>13.29	>13.29
		Ischemic cardiomyopathy	86558	362	0.004	86453	302	0.003	1.19	1.02	1.39	0.026	1	5.26534	0
		Cardiomyopathy	85939	1015	0.012	85749	885	0.010	1.14	1.04	1.25	0.004	0.376	7.96578	1.411
	Ischemic heart disaeses	Old myocardial infarction	86021	897	0.010	85857	807	0.009	1.11	1.01	1.22	0.032	1	4.96578	0
		Angina pectoris	85899	853	0.010	85828	694	0.008	1.24	1.12	1.37	< 0.001	< 0.001	>13.29	>13.29
		Chronic ischemic heart disease	83147	2949	0.035	82441	2717	0.033	1.08	1.03	1.14	0.003	0.282	8.38082	1.826
		Ischemic heart diseases	82587	3431	0.042	81947	3134	0.038	1.1	1.04	1.15	< 0.001	< 0.001	>13.29	>13.29
		Acute myocardial infarction	85952	1058	0.012	85854	965	0.011	1.09	1	1.19	0.058	1	4.1078	0
	Pericardial disorders	Pericardial effusion (noninflammatory)	86581	504	0.006	86609	420	0.005	1.19	1.04	1.35	0.010	0.94	6.64386	0.089
		Other diseases of pericardium	86378	657	0.008	86436	511	0.006	1.29	1.15	1.45	< 0.001	< 0.001	>13.29	>13.29
	Other forms of heart disease	Heart disease, unspecified	88688	837	0.009	88581	612	0.007	1.362	1.227	1.512	< 0.001	< 0.001	>13.29	>13.29
		Other ill-defined heart diseases	89106	574	0.006	89039	544	0.006	1.025	0.911	1.153	0.680	1	0.556393	0
		Cardiomegaly	87512	2483	0.028	87175	2191	0.025	1.106	1.044	1.172	0.001	0.094	9.96578	3.411
	MACE
		MACE	84076	3948	0.047	83442	3565	0.043	1.09	1.041	1.14	< 0.001	< 0.001	>13.29	>13.29
