# Supplementary material for: Vitiligo is associated with an increased risk of cardiovascular diseases: a large-scale, propensity-matched, US-based retrospective study
Source: eBioMedicine. 2024 Oct 25;109:105423. doi: 10.1016/j.ebiom.2024.105423 (PMC11543909; doi:10.1016/j.ebiom.2024.105423)
Supplement: Supplementary Table S4 — Sensitivity analysis of identified cardiovascular diseases, their respective cardiovascular disease area and their prevalence, hazard ratios, 95% CI and p-values (Log-rank test), when restricting time of analysis to 5 years. [file mmc5.xlsx]

## Sheet: Tabelle1
Class	Definition	Vitiligo USCN			HC USCN
		N of eligible participants	N of Outcomes	Risk, %	N of eligible participants	N of Outcomes	Risk, %	Hazard ratio	95% confidence interval		P value (Log rank test)	adjusted p value after bonferroni correction	S value	adjusted S value after bonferroni correction
Cerebrovascular diseases	Cerebral infarction due to unspecified occlusion or stenosis of cerebral arteries	94406	345	0.004	94467	281	0.003	1.277	1.091	1.495	0.002	0.188	8.96578	2.411
	Sequelae of cerebral infarction	94718	307	0.003	94704	292	0.003	1.09	0.928	1.279	0.293	1	1.77103	0
	Cerebral infarction	93866	829	0.009	93971	756	0.008	1.14	1.033	1.258	0.009	0.846	6.79586	0.241
	Other cerebrovascular diseases	93775	878	0.009	93918	771	0.008	1.184	1.075	1.304	0.001	0.094	9.96578	3.411
	Cerebral infarction, unspecified	94258	675	0.007	94313	648	0.007	1.08	0.97	1.203	0.162	1	2.62593	0
	Occlusion and stenosis of carotid artery	94110	738	0.008	94042	727	0.008	1.052	0.95	1.166	0.328	1	1.60823	0
	Occlusion and stenosis of bilateral carotid arteries	94599	493	0.005	94545	552	0.006	0.925	0.819	1.045	0.209	1	2.25843	0
Diseases of arteries, arterioles and capillaries	Hypertensive chronic kidney disease	93387	1236	0.013	93850	905	0.010	1.427	1.31	1.555	< 0.001	< 0.001	>13.29	>13.29
	Hypertensive heart and chronic kidney disease	94545	565	0.006	94640	418	0.004	1.402	1.235	1.591	< 0.001	< 0.001	>13.29	>13.29
	Other pulmonary heart diseases	93997	847	0.009	94211	561	0.006	1.574	1.415	1.751	< 0.001	< 0.001	>13.29	>13.29
	Nevus, non-neoplastic (Applicable to Araneus nevus, Serile nevus, Spider nevus, Stellar nevus)	93751	825	0.009	94388	536	0.006	1.61	1.444	1.795	< 0.001	< 0.001	>13.29	>13.29
	Hypertensive heart disease with heart failure	94354	754	0.008	94483	656	0.007	1.192	1.073	1.323	0.001	0.094	9.96578	3.411
	Hypertensive heart disease	93956	1034	0.011	94129	854	0.009	1.258	1.149	1.377	< 0.001	< 0.001	>13.29	>13.29
	Hypotension	93162	1901	0.020	93439	1419	0.015	1.397	1.305	1.497	< 0.001	< 0.001	>13.29	>13.29
	Secondary hypertension	94469	504	0.005	94443	348	0.004	1.502	1.311	1.722	< 0.001	< 0.001	>13.29	>13.29
	Atherosceloritc heart disease of native coronary artery with unspecified angina pectoris	94735	298	0.003	94710	264	0.003	1.169	0.99	1.379	0.065	1	3.94342	0
	Atherosceloritc heart disease of native coronary artery without angina pectoris	91283	2060	0.023	91842	1668	0.018	1.297	1.216	1.383	< 0.001	< 0.001	>13.29	>13.29
	Atherosclerosis of native arteries of the extremities	94528	390	0.004	94536	275	0.003	1.471	1.261	1.717	< 0.001	< 0.001	>13.29	>13.29
	Atherosclerosis	93626	1343	0.014	93705	1200	0.013	1.164	1.077	1.258	< 0.001	< 0.001	>13.29	>13.29
	Peripheral vascular disease, unspecified	93974	888	0.009	93917	814	0.009	1.133	1.031	1.246	0.010	0.94	6.64386	0.089
	Athersclerosis of aorta	94275	848	0.009	94284	824	0.009	1.068	0.971	1.176	0.177	1	2.49818	0
	Hypertensive crisis	94812	303	0.003	94833	283	0.003	1.11	0.944	1.306	0.206	1	2.27928	0
	Aortic ectasia	94656	407	0.004	94670	378	0.004	1.114	0.969	1.282	0.129	1	2.95456	0
	Essential (primary) hypertension	75350	5314	0.071	77067	5413	0.070	1.071	1.031	1.113	< 0.001	< 0.001	>13.29	>13.29
	Aortic aneurysm and dissection	94484	324	0.003	94442	355	0.004	0.945	0.813	1.099	0.463	1	1.11092	0
Diseases of veins, lymphatic vessels and lymph nodes	Acute embolism and thrombosis of unspeficied deep veins of unspecified lower extremity	94389	359	0.004	94456	307	0.003	1.215	1.044	1.415	0.012	1	6.38082	0
	Other venous embolism and throbosis	93808	896	0.010	93924	795	0.008	1.17	1.063	1.287	0.001	0.094	9.96578	3.411
	Pulmonary embolism	94333	494	0.005	94354	398	0.004	1.289	1.13	1.471	< 0.001	< 0.001	>13.29	>13.29
	Lymphedema, not elsewhere classified	94530	332	0.004	94616	255	0.003	1.353	1.149	1.593	< 0.001	< 0.001	>13.29	>13.29
	Acute embolism and thrombosis of deep veins of lower extremity	94184	575	0.006	94208	548	0.006	1.088	0.968	1.223	0.158	1	2.662	0
	Venous insufficiency (chronic) (peripheral)	93932	802	0.009	94013	744	0.008	1.121	1.015	1.239	0.024	1	5.38082	0
	Varicose veins of lower extremities	93585	867	0.009	93541	915	0.010	0.983	0.896	1.079	0.716	1	0.481969	0
	Asymptomatic varicose veins of lower extremities	94103	434	0.005	94091	518	0.006	0.868	0.764	0.986	0.029	1	5.1078	0
	Varicose veins of lower extremities with other complications	94458	428	0.005	94363	542	0.006	0.818	0.721	0.929	0.002	0.188	8.96578	2.411
Heart valve diseases	Rheumatic tricuspid insufficiency	94565	415	0.004	94571	289	0.003	1.49	1.282	1.731	< 0.001	< 0.001	>13.29	>13.29
	Other nonrheumatic mitral valve disorders	93916	489	0.005	94029	389	0.004	1.307	1.144	1.493	< 0.001	< 0.001	>13.29	>13.29
	Chronic rheumatic heart diseases	93880	1018	0.011	93892	830	0.009	1.272	1.161	1.394	< 0.001	< 0.001	>13.29	>13.29
	Nonrheumatic aortic valve disorder, unspecified	94441	284	0.003	94491	259	0.003	1.141	0.964	1.35	0.126	1	2.9885	0
	Other nonrheumatic aortic valve disorders	94272	439	0.005	94380	413	0.004	1.105	0.966	1.264	0.146	1	2.77596	0
	Nonrheumatic aortic (valve) insufficiency	94148	608	0.006	94200	518	0.005	1.219	1.084	1.37	0.001	0.094	9.96578	3.411
	Nonrheumatic aortic valve disorders	93814	982	0.010	93846	914	0.010	1.117	1.021	1.222	0.016	1	5.96578	0
	Nonrheumatic mitral (valve) insufficiency	93345	1210	0.013	93396	1022	0.011	1.231	1.133	1.338	< 0.001	< 0.001	>13.29	>13.29
	Nonrheumatic mitral valve disorders	93157	1351	0.015	93195	1173	0.013	1.197	1.107	1.295	< 0.001	< 0.001	>13.29	>13.29
	Nonrheumatic aortic (valve) stenosis	94200	468	0.005	94256	415	0.004	1.173	1.028	1.338	0.018	1	5.79586	0
	Nonrheumatic tricuspid valve disorders	94080	865	0.009	94047	782	0.008	1.146	1.041	1.263	0.006	0.564	7.38082	0.826
	Nonrheumatic tricuspid (valve) insufficiency	94461	740	0.008	94451	669	0.007	1.144	1.03	1.27	0.012	1	6.38082	0
	Nonrheumatic pulmonary valve disorders	94518	458	0.005	94535	391	0.004	1.211	1.058	1.386	0.005	0.47	7.64386	1.089
Heart failure	Unspecified systolic (congestive) heart failure	94607	498	0.005	94590	362	0.004	1.428	1.247	1.635	< 0.001	< 0.001	>13.29	>13.29
	Unspecified diastolic (congestive) heart failure	94789	390	0.004	94809	279	0.003	1.45	1.244	1.691	< 0.001	< 0.001	>13.29	>13.29
	Heart failure, unspecified	93399	1121	0.012	93674	813	0.009	1.439	1.315	1.575	< 0.001	< 0.001	>13.29	>13.29
	Diastolic (congestive) heart failure	94217	915	0.010	94242	729	0.008	1.301	1.181	1.435	< 0.001	< 0.001	>13.29	>13.29
	Heart failure	92871	1593	0.017	93196	1208	0.013	1.377	1.278	1.484	< 0.001	< 0.001	>13.29	>13.29
	Acute on chronic systolic (congestive) heart failure	94821	259	0.003	94885	194	0.002	1.387	1.152	1.671	0.001	0.094	9.96578	3.411
	Acute on chronic diastolic (congestive) heart failure	94853	328	0.003	94855	283	0.003	1.2	1.024	1.407	0.024	1	5.38082	0
	Chronic systolic (congestive) heart failure	94676	483	0.005	94656	336	0.004	1.494	1.3	1.717	< 0.001	< 0.001	>13.29	>13.29
	Systolic (congestive) heart failure	94299	682	0.007	94330	520	0.006	1.361	1.215	1.526	< 0.001	< 0.001	>13.29	>13.29
	Combined systolic (congestive) and diastolic (congestive) heart failure	94757	379	0.004	94758	281	0.003	1.399	1.199	1.632	< 0.001	< 0.001	>13.29	>13.29
Heart conduction disorders	Other specified conduction disorders	94651	349	0.004	94660	255	0.003	1.421	1.209	1.67	< 0.001	< 0.001	>13.29	>13.29
	Left bundle-branch block, unspecified	94797	251	0.003	94853	198	0.002	1.315	1.091	1.584	0.004	0.376	7.96578	1.411
	Atrioventricular block, first degree	94636	481	0.005	94662	398	0.004	1.254	1.098	1.433	0.001	0.094	9.96578	3.411
	Unspecified atrial fibrillation and atrial flutter	93288	1223	0.013	93243	1069	0.011	1.189	1.095	1.29	< 0.001	< 0.001	>13.29	>13.29
	Unspecified atrial fibrillation	93374	1169	0.013	93311	1019	0.011	1.192	1.096	1.296	< 0.001	< 0.001	>13.29	>13.29
	Atrioventricular and left bundle-branch block	93985	961	0.010	94072	811	0.009	1.231	1.121	1.352	< 0.001	< 0.001	>13.29	>13.29
	Other specified cardiac arrhythmias	93317	1140	0.012	93328	931	0.010	1.277	1.171	1.393	< 0.001	< 0.001	>13.29	>13.29
	Ventricular tachycardia	94564	379	0.004	94617	346	0.004	1.136	0.982	1.314	0.086	1	3.53952	0
	Unspecified atrial flutter	94600	328	0.003	94637	302	0.003	1.126	0.963	1.317	0.135	1	2.88897	0
	Other conduction disorders	93788	1118	0.012	93802	963	0.010	1.206	1.106	1.314	< 0.001	< 0.001	>13.29	>13.29
	Atrial fibrillation and flutter	93088	1322	0.014	93041	1196	0.013	1.147	1.061	1.241	0.001	0.094	9.96578	3.411
	Unspecified right bundle-branch block	94370	562	0.006	94387	506	0.005	1.15	1.02	1.297	0.022	1	5.50635	0
	Other and unspecified right bundle-branch block	94339	619	0.007	94344	576	0.006	1.113	0.993	1.246	0.065	1	3.94342	0
	Paroxysmal tachycardia	94006	871	0.009	94019	879	0.009	1.026	0.935	1.127	0.587	1	0.768568	0
	Supraventricular tachycardia	94348	590	0.006	94343	625	0.007	0.977	0.873	1.093	0.684	1	0.547932	0
	Chronic atrial fibrillation	94682	360	0.004	94572	367	0.004	1.015	0.878	1.174	0.836	1	0.258425	0
	Paroxysmal atrial fibrillation	94287	863	0.009	94103	854	0.009	1.044	0.95	1.148	0.373	1	1.42275	0
	Atrial premature depolarization	94469	598	0.006	94431	620	0.007	0.997	0.891	1.116	0.964	1	0.0528949	0
	Cardiac arrhythmia, unspecified	93509	1241	0.013	93428	1179	0.013	1.09	1.007	1.181	0.034	1	4.87832	0
	Venticular premature depolarization	93950	913	0.010	93986	944	0.010	1.001	0.914	1.097	0.978	1	0.0320936	0
	Persistent atrial fibrilation	94862	293	0.003	94782	377	0.004	0.803	0.689	0.935	0.005	0.47	7.64386	1.089
Cardiomyopathies	Cardiomyopathy, unspecified	94532	520	0.006	94471	382	0.004	1.411	1.236	1.61	< 0.001	< 0.001	>13.29	>13.29
	Other cardiomyopathies	94400	376	0.004	94441	258	0.003	1.512	1.29	1.771	< 0.001	< 0.001	>13.29	>13.29
	Ischemic cardiomyopathy	94654	260	0.003	94654	203	0.002	1.33	1.107	1.597	0.002	0.188	8.96578	2.411
	Cardiomyopathy	93992	766	0.008	94008	589	0.006	1.35	1.213	1.504	< 0.001	< 0.001	>13.29	>13.29
Ischemic heart disaeses	Old myocardial infarction	94063	721	0.008	94256	519	0.006	1.447	1.292	1.619	< 0.001	< 0.001	>13.29	>13.29
	Angina pectoris	93943	719	0.008	94147	529	0.006	1.418	1.267	1.586	< 0.001	< 0.001	>13.29	>13.29
	Chronic ischemic heart disease	90879	2286	0.025	91535	1858	0.020	1.293	1.216	1.375	< 0.001	< 0.001	>13.29	>13.29
	Ischemic heart diseases	90266	2670	0.030	91075	2201	0.024	1.279	1.208	1.353	< 0.001	< 0.001	>13.29	>13.29
	Acute myocardial infarction	94001	795	0.008	94243	636	0.007	1.3	1.171	1.443	< 0.001	< 0.001	>13.29	>13.29
Pericardial disorders	Pericardial effusion (noninflammatory)	94681	372	0.004	94765	260	0.003	1.482	1.265	1.736	< 0.001	< 0.001	>13.29	>13.29
	Other diseases of pericardium	94472	512	0.005	94642	341	0.004	1.559	1.36	1.788	< 0.001	< 0.001	>13.29	>13.29
Other forms of heart disease	Heart disease, unspecified	94277	611	0.006	94313	433	0.005	1.468	1.298	1.66	< 0.001	< 0.001	>13.29	>13.29
	Other ill-defined heart diseases	94701	379	0.004	94713	327	0.003	1.199	1.034	1.39	0.016	1	5.96578	0
	Cardiomegaly	93061	1737	0.019	93240	1399	0.015	1.294	1.206	1.389	< 0.001	< 0.001	>13.29	>13.29
MACE	MACE	90866	2910	0.032	91385	2407	0.026	1.268	1.202	1.339	< 0.001	< 0.001	>13.29	>13.29
